# Supplementary material for: Blockchain-Enabled Traceability in the Rice Supply Chain: Insights from the TRACE-RICE Project
Source: Foods. 2025 Oct 30;14(21):3711. doi: 10.3390/foods14213711 (PMC12607311; doi:10.3390/foods14213711)
Supplement: Supplementary file 1 [file foods-14-03711-s001.zip]

Archive with 1 entries (1 files):
- foods-3906978-supplementary.pdf
